# Supplementary material for: Ability of vaccine strain induced antibodies to neutralize field isolates of caliciviruses from Swedish cats
Source: Acta Vet Scand. 2015 Dec 12;57:86. doi: 10.1186/s13028-015-0178-z (PMC4676829; doi:10.1186/s13028-015-0178-z)
Supplement: Supplementary file 2 — 10.1186/s13028-015-0178-z Virus neutralization data. The Excel file lists the titers obtained in neutralization tests using vaccine strain induced anti-sera against the field isolates. Field isolates 64–78 were tested in parallel with the previously used batch of anti-sera (indicated S1§ and S2§) [14], and the new batch of anti-sera, with similar results. [file 13028_2015_178_MOESM2_ESM.xlsx]

## Sheet: Blad1
Additional file 2 – Virus neutralization data
	S1§	S2§	S1	S2	S3	S4	S5	S6	S7	S8
Isolate	G1	G1	G1	G1	431	431	255	255	F9	F9
1			<5	<5	15	45	<5	<5	<5	<5
2			5	<5	5	15	15	135	5	<5
3			15	15	15	45	45	1215	<5	<5
4			<5	<5	<5	15	<5	<5	<5	<5
5			<5	405	<5	<5	<5	<5	<5	<5
6			<5	<5	<5	<5	<5	<5	<5	<5
7			<5	5	5	45	<5	<5	<5	<5
8			5	45	15	5	15	135	<5	<5
9			5	<5	135	135	45	405	<5	<5
10			<5	5	<5	<5	5	<5	135	135
11			<5	5	<5	5	<5	45	<5	<5
12			<5	<5	135	135	<5	405	<5	<5
13			45	15	<5	5	<5	<5	<5	<5
14			<5	15	15	135	<5	15	<5	<5
15			5	5	15	45	5	<5	5	5
16			5	5	45	135	5	135	<5	15
17			5	15	<5	45	5	135	15	<5
18			<5	15	<5	5	5	405	<5	<5
19			5	45	15	5	5	135	5	<5
20			45	15	45	135	15	5	15	5
21			<5	<5	45	45	<5	<5	<5	<5
22			<5	<5	15	45	<5	135	<5	<5
23			<5	<5	15	15	5	45	<5	<5
24			<5	<5	<5	5	5	135	<5	<5
25			<5	<5	<5	135	<5	<5	<5	<5
26			5	15	5	15	5	5	45	15
27			<5	15	5	15	5	135	<5	<5
28			<5	5	<5	<5	15	15	<5	<5
29			5	405	15	45	45	1215	15	5
30			<5	1215	5	15	<5	<5	<5	<5
31			<5	<5	5	45	<5	<5	<5	<5
32			<5	<5	45	45	<5	45	<5	<5
33			<5	405	5	45	<5	<5	45	<5
34			5	135	5	15	45	1215	<5	<5
35			<5	1215	135	135	135	1215	<5	<5
36			<5	15	405	405	5	405	<5	<5
37			<5	<5	5	45	<5	<5	<5	<5
38			<5	<5	5	5	<5	<5	<5	<5
39			<5	<5	5	15	45	405	<5	<5
40			5	15	5	5	<5	45	<5	<5
41			<5	45	5	15	<5	<5	15	<5
42			15	1215	135	135	5	<5	<5	<5
43			<5	<5	15	135	<5	15	<5	<5
44			<5	<5	<5	15	<5	5	<5	<5
45			<5	5	<5	45	<5	<5	<5	<5
46			<5	405	15	45	<5	<5	<5	<5
47			15	5	15	15	15	15	<5	<5
48			<5	<5	15	135	5	5	<5	<5
49			<5	<5	<5	5	<5	5	<5	<5
50			<5	<5	45	135	15	405	<5	<5
51			<5	405	5	45	<5	5	<5	<5
52			<5	<5	5	15	5	135	<5	<5
53			<5	<5	45	45	<5	5	<5	<5
54			<5	<5	<5	<5	<5	15	<5	<5
55			<5	<5	<5	5	5	135	<5	<5
56			<5	<5	5	15	<5	<5	<5	<5
57			<5	5	<5	5	45	405	<5	<5
58			<5	<5	5	<5	<5	45	<5	<5
59			<5	<5	15	15	<5	5	<5	<5
60			<5	<5	45	45	5	5	5	<5
61			<5	5	45	405	5	5	<5	<5
62			<5	<5	<5	15	<5	<5	<5	<5
63			15	45	15	135	15	15	15	<5
64	45	<5	15	405	5	45	<5	15	5	<5
65	405	<5	<5	<5	<5	15	45	405	<5	<5
66		<5	<5	<5	<5	5	<5	135	<5	<5
67	<5	<5	<5	<5	15	45	<5	<5	<5	<5
68	5	<5	15	15	5	15	<5	<5	<5	<5
69		<5	5	<5	5	5	<5	<5	<5	<5
70	405	5	<5	<5	405	405	5	405	<5	<5
71	5	<5	15	45	<5	15	<5	<5	<5	<5
72	45	15	135	135	135	405	15	15	135	45
73	<5	<5	5	135	<5	<5	<5	<5	<5	<5
74	45	45	45	45	15	135	15	15	15	15
75	<5	<5	<5	5	<5	<5	<5	<5	<5	<5
76	135	<5	<5	45	<5	15	45	1215	<5	<5
77	45	5	135	135	5	45	5	45	15	15
78	45	405	45	1215	15	135	<5	<5	<5	<5
